# Supplementary material for: Loss of interleukin-1 beta is not protective in the lupus-prone NZM2328 mouse model
Source: Front Immunol. 2023 May 16;14:1162799. doi: 10.3389/fimmu.2023.1162799 (PMC10227599; doi:10.3389/fimmu.2023.1162799)
Supplement: Supplementary file 2 [file Table_1.xlsx]

## Sheet: Sheet1
Table S1: Top 15 upstream regulators in female and male NZM-Il1b-/- compared to NZM mice as assessed with Ingenuity Pathway Analysis (IPA). TNF was the top upstream regulator in the female mice only and was predicted activated.
Top 15 upstream regulators in Female NZM-Il1b-/- compared to NZM mice					Top 15 upstream regulators in Male NZM-Il1b-/- compared NZM mice
Upstream Regulator	Log2 fold-change	Molecule Type	Predicted Activation State	Activation z-score	Upstream Regulator	Log2 fold-change	Molecule Type	Predicted Activation State	Activation z-score
TNF	1.03	cytokine	Activated	3.002	SLC27A2		transporter	Inhibited	-3.959
TP53	0.38	transcription regulator	Activated	2.286	PPARA	1.21	ligand-dependent nuclear receptor	Activated	4.747
CTNNB1		transcription regulator		-0.779	ADRB3		G-protein coupled receptor		-0.791
TGFB1		growth factor	Activated	2.182	PPARG		ligand-dependent nuclear receptor	Activated	3.765
ESR2	-1.91	ligand-dependent nuclear receptor		1.515	mir-144		microRNA	Inhibited	-2.355
APP		other		0.811	mir-8		microRNA	Inhibited	-2.666
CG		complex		-0.948	miR-155-5p (miRNAs w/seed UAAUGCU)		mature microRNA	Inhibited	-3.378
AGT	3.11	growth factor		-0.163	ESR1		ligand-dependent nuclear receptor	Activated	4.028
IFNG	-2.18	cytokine	Activated	2.253	CPT1B	-1.57	enzyme		-1.134
OGA	0.44	enzyme		-0.907	LIPE		enzyme		1.857
IL4		cytokine		0.613	SRSF2	-0.61	transcription regulator		0.816
PPARGC1A		transcription regulator	Inhibited	-4.163	Fus	-0.57	transcription regulator		-1.89
Lh		complex	Activated	4.019	BDNF		growth factor		-1.693
MLXIPL		transcription regulator	Activated	6.114	CIDEC		other		-1.648
Immunoglobulin		complex		0.725	PTP4A1	0.63	phosphatase		-1.47
