# Supplementary material for: Loss of interleukin-1 beta is not protective in the lupus-prone NZM2328 mouse model
Source: Front Immunol. 2023 May 16;14:1162799. doi: 10.3389/fimmu.2023.1162799 (PMC10227599; doi:10.3389/fimmu.2023.1162799)
Supplement: Supplementary file 4 [file Table_4.xlsx]

## Sheet: Document description
Table S4
Excel sheet title	Description	Content
IL17 pathway	Lists of IL-17 signaling pathway genes expressed in each human dataset	List of the 77 genes expressed in the human glomerular discovery dataset and used for IL-17 pathway score calculation
		List of the 80 genes expressed in the human glomerular validation dataset and used for IL-17 pathway score calculation
		List of the 74 genes expressed in the human tubular discovery dataset and used for IL-17 pathway score calculation
		List of the 82 genes expressed in the human tubular validation dataset and used for IL-17 pathway score calculation
TNF pathway	Lists of TNF signaling pathway genes expressed in each human dataset	List of the 99 genes expressed in the human glomerular discovery dataset and used for TNF pathway score calculation
		List of the 108 genes expressed in the human glomerular validation dataset and used for TNF pathway score calculation
		List of the 95 genes expressed in the human tubular discovery dataset and used for TNF pathway score calculation
		List of the 109 genes expressed in the human tubular validation dataset and used for TNF pathway score calculation

## Sheet: IL17 pathway
KEGG IL-17 signaling pathway (https://www.genome.jp/entry/pathway+hsa04657)
List of the 77 genes expressed in the human glomerular discovery dataset and used for IL-17 pathway score calculation													List of the 80 genes expressed in the human glomerular validation dataset and used for IL-17 pathway score calculation													List of the 74 genes expressed in the human tubular discovery dataset and used for IL-17 pathway score calculation													List of the 82 genes expressed in the human tubular validation dataset and used for IL-17 pathway score calculation
Gene	Description												Gene	Description												Gene	Description												Gene	Description
51433	ANAPC5; anaphase promoting complex subunit 5 [KO:K03352]												51433	ANAPC5; anaphase promoting complex subunit 5 [KO:K03352]												51433	ANAPC5; anaphase promoting complex subunit 5 [KO:K03352]												51433	ANAPC5; anaphase promoting complex subunit 5 [KO:K03352]
836	CASP3; caspase 3 [KO:K02187] [EC:3.4.22.56]												836	CASP3; caspase 3 [KO:K02187] [EC:3.4.22.56]												836	CASP3; caspase 3 [KO:K02187] [EC:3.4.22.56]												836	CASP3; caspase 3 [KO:K02187] [EC:3.4.22.56]
841	CASP8; caspase 8 [KO:K04398] [EC:3.4.22.61]												841	CASP8; caspase 8 [KO:K04398] [EC:3.4.22.61]												841	CASP8; caspase 8 [KO:K04398] [EC:3.4.22.61]												841	CASP8; caspase 8 [KO:K04398] [EC:3.4.22.61]
6356	CCL11; C-C motif chemokine ligand 11 [KO:K16597]												6356	CCL11; C-C motif chemokine ligand 11 [KO:K16597]												6356	CCL11; C-C motif chemokine ligand 11 [KO:K16597]												6356	CCL11; C-C motif chemokine ligand 11 [KO:K16597]
6361	CCL17; C-C motif chemokine ligand 17 [KO:K21083]												6347	CCL2; C-C motif chemokine ligand 2 [KO:K14624]												6361	CCL17; C-C motif chemokine ligand 17 [KO:K21083]												6361	CCL17; C-C motif chemokine ligand 17 [KO:K21083]
6347	CCL2; C-C motif chemokine ligand 2 [KO:K14624]												6364	CCL20; C-C motif chemokine ligand 20 [KO:K14625]												6347	CCL2; C-C motif chemokine ligand 2 [KO:K14624]												6347	CCL2; C-C motif chemokine ligand 2 [KO:K14624]
6364	CCL20; C-C motif chemokine ligand 20 [KO:K14625]												6354	CCL7; C-C motif chemokine ligand 7 [KO:K05509]												6364	CCL20; C-C motif chemokine ligand 20 [KO:K14625]												6364	CCL20; C-C motif chemokine ligand 20 [KO:K14625]
6354	CCL7; C-C motif chemokine ligand 7 [KO:K05509]												1051	CEBPB; CCAAT enhancer binding protein beta [KO:K10048]												1051	CEBPB; CCAAT enhancer binding protein beta [KO:K10048]												6354	CCL7; C-C motif chemokine ligand 7 [KO:K05509]
1051	CEBPB; CCAAT enhancer binding protein beta [KO:K10048]												1147	CHUK; component of inhibitor of nuclear factor kappa B kinase complex [KO:K04467] [EC:2.7.11.10]												1147	CHUK; component of inhibitor of nuclear factor kappa B kinase complex [KO:K04467] [EC:2.7.11.10]												1051	CEBPB; CCAAT enhancer binding protein beta [KO:K10048]
1147	CHUK; component of inhibitor of nuclear factor kappa B kinase complex [KO:K04467] [EC:2.7.11.10]												2919	CXCL1; C-X-C motif chemokine ligand 1 [KO:K05505]												1437	CSF2; colony stimulating factor 2 [KO:K05427]												1147	CHUK; component of inhibitor of nuclear factor kappa B kinase complex [KO:K04467] [EC:2.7.11.10]
1437	CSF2; colony stimulating factor 2 [KO:K05427]												3627	CXCL10; C-X-C motif chemokine ligand 10 [KO:K12671]												1440	CSF3; colony stimulating factor 3 [KO:K05423]												1440	CSF3; colony stimulating factor 3 [KO:K05423]
1440	CSF3; colony stimulating factor 3 [KO:K05423]												2920	CXCL2; C-X-C motif chemokine ligand 2 [KO:K05505]												2919	CXCL1; C-X-C motif chemokine ligand 1 [KO:K05505]												2919	CXCL1; C-X-C motif chemokine ligand 1 [KO:K05505]
2919	CXCL1; C-X-C motif chemokine ligand 1 [KO:K05505]												2921	CXCL3; C-X-C motif chemokine ligand 3 [KO:K05505]												3627	CXCL10; C-X-C motif chemokine ligand 10 [KO:K12671]												3627	CXCL10; C-X-C motif chemokine ligand 10 [KO:K12671]
3627	CXCL10; C-X-C motif chemokine ligand 10 [KO:K12671]												6374	CXCL5; C-X-C motif chemokine ligand 5 [KO:K05506]												2920	CXCL2; C-X-C motif chemokine ligand 2 [KO:K05505]												2920	CXCL2; C-X-C motif chemokine ligand 2 [KO:K05505]
2920	CXCL2; C-X-C motif chemokine ligand 2 [KO:K05505]												6372	CXCL6; C-X-C motif chemokine ligand 6 [KO:K05506]												6372	CXCL6; C-X-C motif chemokine ligand 6 [KO:K05506]												2921	CXCL3; C-X-C motif chemokine ligand 3 [KO:K05505]
2921	CXCL3; C-X-C motif chemokine ligand 3 [KO:K05505]												3576	CXCL8; C-X-C motif chemokine ligand 8 [KO:K10030]												3576	CXCL8; C-X-C motif chemokine ligand 8 [KO:K10030]												6374	CXCL5; C-X-C motif chemokine ligand 5 [KO:K05506]
6372	CXCL6; C-X-C motif chemokine ligand 6 [KO:K05506]												1994	ELAVL1; ELAV like RNA binding protein 1 [KO:K13088]												1994	ELAVL1; ELAV like RNA binding protein 1 [KO:K13088]												6372	CXCL6; C-X-C motif chemokine ligand 6 [KO:K05506]
3576	CXCL8; C-X-C motif chemokine ligand 8 [KO:K10030]												8772	FADD; Fas associated via death domain [KO:K02373]												8772	FADD; Fas associated via death domain [KO:K02373]												3576	CXCL8; C-X-C motif chemokine ligand 8 [KO:K10030]
1994	ELAVL1; ELAV like RNA binding protein 1 [KO:K13088]												2353	FOS; Fos proto-oncogene, AP-1 transcription factor subunit [KO:K04379]												2353	FOS; Fos proto-oncogene, AP-1 transcription factor subunit [KO:K04379]												1994	ELAVL1; ELAV like RNA binding protein 1 [KO:K13088]
8772	FADD; Fas associated via death domain [KO:K02373]												2354	FOSB; FosB proto-oncogene, AP-1 transcription factor subunit [KO:K09029]												2354	FOSB; FosB proto-oncogene, AP-1 transcription factor subunit [KO:K09029]												8772	FADD; Fas associated via death domain [KO:K02373]
2353	FOS; Fos proto-oncogene, AP-1 transcription factor subunit [KO:K04379]												8061	FOSL1; FOS like 1, AP-1 transcription factor subunit [KO:K04502]												8061	FOSL1; FOS like 1, AP-1 transcription factor subunit [KO:K04502]												2353	FOS; Fos proto-oncogene, AP-1 transcription factor subunit [KO:K04379]
2354	FOSB; FosB proto-oncogene, AP-1 transcription factor subunit [KO:K09029]												2932	GSK3B; glycogen synthase kinase 3 beta [KO:K03083] [EC:2.7.11.26]												2932	GSK3B; glycogen synthase kinase 3 beta [KO:K03083] [EC:2.7.11.26]												2354	FOSB; FosB proto-oncogene, AP-1 transcription factor subunit [KO:K09029]
8061	FOSL1; FOS like 1, AP-1 transcription factor subunit [KO:K04502]												3320	HSP90AA1; heat shock protein 90 alpha family class A member 1 [KO:K04079]												3320	HSP90AA1; heat shock protein 90 alpha family class A member 1 [KO:K04079]												8061	FOSL1; FOS like 1, AP-1 transcription factor subunit [KO:K04502]
2932	GSK3B; glycogen synthase kinase 3 beta [KO:K03083] [EC:2.7.11.26]												3326	HSP90AB1; heat shock protein 90 alpha family class B member 1 [KO:K04079]												3326	HSP90AB1; heat shock protein 90 alpha family class B member 1 [KO:K04079]												2932	GSK3B; glycogen synthase kinase 3 beta [KO:K03083] [EC:2.7.11.26]
3320	HSP90AA1; heat shock protein 90 alpha family class A member 1 [KO:K04079]												7184	HSP90B1; heat shock protein 90 beta family member 1 [KO:K09487]												7184	HSP90B1; heat shock protein 90 beta family member 1 [KO:K09487]												3320	HSP90AA1; heat shock protein 90 alpha family class A member 1 [KO:K04079]
3326	HSP90AB1; heat shock protein 90 alpha family class B member 1 [KO:K04079]												3458	IFNG; interferon gamma [KO:K04687]												3458	IFNG; interferon gamma [KO:K04687]												3326	HSP90AB1; heat shock protein 90 alpha family class B member 1 [KO:K04079]
7184	HSP90B1; heat shock protein 90 beta family member 1 [KO:K09487]												3551	IKBKB; inhibitor of nuclear factor kappa B kinase subunit beta [KO:K07209] [EC:2.7.11.10]												3551	IKBKB; inhibitor of nuclear factor kappa B kinase subunit beta [KO:K07209] [EC:2.7.11.10]												7184	HSP90B1; heat shock protein 90 beta family member 1 [KO:K09487]
3458	IFNG; interferon gamma [KO:K04687]												9641	IKBKE; inhibitor of nuclear factor kappa B kinase subunit epsilon [KO:K07211] [EC:2.7.11.10]												9641	IKBKE; inhibitor of nuclear factor kappa B kinase subunit epsilon [KO:K07211] [EC:2.7.11.10]												3458	IFNG; interferon gamma [KO:K04687]
3551	IKBKB; inhibitor of nuclear factor kappa B kinase subunit beta [KO:K07209] [EC:2.7.11.10]												8517	IKBKG; inhibitor of nuclear factor kappa B kinase regulatory subunit gamma [KO:K07210]												3596	IL13; interleukin 13 [KO:K05435]												3551	IKBKB; inhibitor of nuclear factor kappa B kinase subunit beta [KO:K07209] [EC:2.7.11.10]
9641	IKBKE; inhibitor of nuclear factor kappa B kinase subunit epsilon [KO:K07211] [EC:2.7.11.10]												27190	IL17B; interleukin 17B [KO:K05490]												23765	IL17RA; interleukin 17 receptor A [KO:K05164]												9641	IKBKE; inhibitor of nuclear factor kappa B kinase subunit epsilon [KO:K07211] [EC:2.7.11.10]
3596	IL13; interleukin 13 [KO:K05435]												53342	IL17D; interleukin 17D [KO:K05492]												55540	IL17RB; interleukin 17 receptor B [KO:K05165]												8517	IKBKG; inhibitor of nuclear factor kappa B kinase regulatory subunit gamma [KO:K07210]
27190	IL17B; interleukin 17B [KO:K05490]												23765	IL17RA; interleukin 17 receptor A [KO:K05164]												84818	IL17RC; interleukin 17 receptor C [KO:K05166]												27190	IL17B; interleukin 17B [KO:K05490]
23765	IL17RA; interleukin 17 receptor A [KO:K05164]												55540	IL17RB; interleukin 17 receptor B [KO:K05165]												3553	IL1B; interleukin 1 beta [KO:K04519]												53342	IL17D; interleukin 17D [KO:K05492]
55540	IL17RB; interleukin 17 receptor B [KO:K05165]												84818	IL17RC; interleukin 17 receptor C [KO:K05166]												64806	IL25; interleukin 25 [KO:K05493]												23765	IL17RA; interleukin 17 receptor A [KO:K05164]
84818	IL17RC; interleukin 17 receptor C [KO:K05166]												132014	IL17RE; interleukin 17 receptor E [KO:K05168]												3569	IL6; interleukin 6 [KO:K05405]												55540	IL17RB; interleukin 17 receptor B [KO:K05165]
3553	IL1B; interleukin 1 beta [KO:K04519]												3553	IL1B; interleukin 1 beta [KO:K04519]												3725	JUN; Jun proto-oncogene, AP-1 transcription factor subunit [KO:K04448]												84818	IL17RC; interleukin 17 receptor C [KO:K05166]
64806	IL25; interleukin 25 [KO:K05493]												3569	IL6; interleukin 6 [KO:K05405]												3727	JUND; JunD proto-oncogene, AP-1 transcription factor subunit [KO:K04449]												132014	IL17RE; interleukin 17 receptor E [KO:K05168]
3569	IL6; interleukin 6 [KO:K05405]												3725	JUN; Jun proto-oncogene, AP-1 transcription factor subunit [KO:K04448]												3934	LCN2; lipocalin 2 [KO:K21129]												3553	IL1B; interleukin 1 beta [KO:K04519]
3725	JUN; Jun proto-oncogene, AP-1 transcription factor subunit [KO:K04448]												3727	JUND; JunD proto-oncogene, AP-1 transcription factor subunit [KO:K04449]												6885	MAP3K7; mitogen-activated protein kinase kinase kinase 7 [KO:K04427] [EC:2.7.11.25]												3569	IL6; interleukin 6 [KO:K05405]
3727	JUND; JunD proto-oncogene, AP-1 transcription factor subunit [KO:K04449]												3934	LCN2; lipocalin 2 [KO:K21129]												5594	MAPK1; mitogen-activated protein kinase 1 [KO:K04371] [EC:2.7.11.24]												3725	JUN; Jun proto-oncogene, AP-1 transcription factor subunit [KO:K04448]
3934	LCN2; lipocalin 2 [KO:K21129]												6885	MAP3K7; mitogen-activated protein kinase kinase kinase 7 [KO:K04427] [EC:2.7.11.25]												5602	MAPK10; mitogen-activated protein kinase 10 [KO:K04440] [EC:2.7.11.24]												3727	JUND; JunD proto-oncogene, AP-1 transcription factor subunit [KO:K04449]
6885	MAP3K7; mitogen-activated protein kinase kinase kinase 7 [KO:K04427] [EC:2.7.11.25]												5594	MAPK1; mitogen-activated protein kinase 1 [KO:K04371] [EC:2.7.11.24]												5600	MAPK11; mitogen-activated protein kinase 11 [KO:K04441] [EC:2.7.11.24]												3934	LCN2; lipocalin 2 [KO:K21129]
5594	MAPK1; mitogen-activated protein kinase 1 [KO:K04371] [EC:2.7.11.24]												5602	MAPK10; mitogen-activated protein kinase 10 [KO:K04440] [EC:2.7.11.24]												6300	MAPK12; mitogen-activated protein kinase 12 [KO:K04441] [EC:2.7.11.24]												6885	MAP3K7; mitogen-activated protein kinase kinase kinase 7 [KO:K04427] [EC:2.7.11.25]
5602	MAPK10; mitogen-activated protein kinase 10 [KO:K04440] [EC:2.7.11.24]												5600	MAPK11; mitogen-activated protein kinase 11 [KO:K04441] [EC:2.7.11.24]												5603	MAPK13; mitogen-activated protein kinase 13 [KO:K04441] [EC:2.7.11.24]												5594	MAPK1; mitogen-activated protein kinase 1 [KO:K04371] [EC:2.7.11.24]
5600	MAPK11; mitogen-activated protein kinase 11 [KO:K04441] [EC:2.7.11.24]												6300	MAPK12; mitogen-activated protein kinase 12 [KO:K04441] [EC:2.7.11.24]												1432	MAPK14; mitogen-activated protein kinase 14 [KO:K04441] [EC:2.7.11.24]												5602	MAPK10; mitogen-activated protein kinase 10 [KO:K04440] [EC:2.7.11.24]
6300	MAPK12; mitogen-activated protein kinase 12 [KO:K04441] [EC:2.7.11.24]												5603	MAPK13; mitogen-activated protein kinase 13 [KO:K04441] [EC:2.7.11.24]												5595	MAPK3; mitogen-activated protein kinase 3 [KO:K04371] [EC:2.7.11.24]												5600	MAPK11; mitogen-activated protein kinase 11 [KO:K04441] [EC:2.7.11.24]
5603	MAPK13; mitogen-activated protein kinase 13 [KO:K04441] [EC:2.7.11.24]												1432	MAPK14; mitogen-activated protein kinase 14 [KO:K04441] [EC:2.7.11.24]												5596	MAPK4; mitogen-activated protein kinase 4 [KO:K06855] [EC:2.7.11.24]												6300	MAPK12; mitogen-activated protein kinase 12 [KO:K04441] [EC:2.7.11.24]
1432	MAPK14; mitogen-activated protein kinase 14 [KO:K04441] [EC:2.7.11.24]												225689	MAPK15; mitogen-activated protein kinase 15 [KO:K19603] [EC:2.7.11.24]												5597	MAPK6; mitogen-activated protein kinase 6 [KO:K06855] [EC:2.7.11.24]												5603	MAPK13; mitogen-activated protein kinase 13 [KO:K04441] [EC:2.7.11.24]
5595	MAPK3; mitogen-activated protein kinase 3 [KO:K04371] [EC:2.7.11.24]												5595	MAPK3; mitogen-activated protein kinase 3 [KO:K04371] [EC:2.7.11.24]												5598	MAPK7; mitogen-activated protein kinase 7 [KO:K04464] [EC:2.7.11.24]												1432	MAPK14; mitogen-activated protein kinase 14 [KO:K04441] [EC:2.7.11.24]
5597	MAPK6; mitogen-activated protein kinase 6 [KO:K06855] [EC:2.7.11.24]												5596	MAPK4; mitogen-activated protein kinase 4 [KO:K06855] [EC:2.7.11.24]												5599	MAPK8; mitogen-activated protein kinase 8 [KO:K04440] [EC:2.7.11.24]												225689	MAPK15; mitogen-activated protein kinase 15 [KO:K19603] [EC:2.7.11.24]
5598	MAPK7; mitogen-activated protein kinase 7 [KO:K04464] [EC:2.7.11.24]												5597	MAPK6; mitogen-activated protein kinase 6 [KO:K06855] [EC:2.7.11.24]												5601	MAPK9; mitogen-activated protein kinase 9 [KO:K04440] [EC:2.7.11.24]												5595	MAPK3; mitogen-activated protein kinase 3 [KO:K04371] [EC:2.7.11.24]
5599	MAPK8; mitogen-activated protein kinase 8 [KO:K04440] [EC:2.7.11.24]												5598	MAPK7; mitogen-activated protein kinase 7 [KO:K04464] [EC:2.7.11.24]												4322	MMP13; matrix metallopeptidase 13 [KO:K07994] [EC:3.4.24.-]												5596	MAPK4; mitogen-activated protein kinase 4 [KO:K06855] [EC:2.7.11.24]
5601	MAPK9; mitogen-activated protein kinase 9 [KO:K04440] [EC:2.7.11.24]												5599	MAPK8; mitogen-activated protein kinase 8 [KO:K04440] [EC:2.7.11.24]												4318	MMP9; matrix metallopeptidase 9 [KO:K01403] [EC:3.4.24.35]												5597	MAPK6; mitogen-activated protein kinase 6 [KO:K06855] [EC:2.7.11.24]
4312	MMP1; matrix metallopeptidase 1 [KO:K01388] [EC:3.4.24.7]												5601	MAPK9; mitogen-activated protein kinase 9 [KO:K04440] [EC:2.7.11.24]												4586	MUC5AC; mucin 5AC, oligomeric mucus/gel-forming [KO:K21125]												5598	MAPK7; mitogen-activated protein kinase 7 [KO:K04464] [EC:2.7.11.24]
4322	MMP13; matrix metallopeptidase 13 [KO:K07994] [EC:3.4.24.-]												4312	MMP1; matrix metallopeptidase 1 [KO:K01388] [EC:3.4.24.7]												727897	MUC5B; mucin 5B, oligomeric mucus/gel-forming [KO:K13908]												5599	MAPK8; mitogen-activated protein kinase 8 [KO:K04440] [EC:2.7.11.24]
4318	MMP9; matrix metallopeptidase 9 [KO:K01403] [EC:3.4.24.35]												4322	MMP13; matrix metallopeptidase 13 [KO:K07994] [EC:3.4.24.-]												4790	NFKB1; nuclear factor kappa B subunit 1 [KO:K02580]												5601	MAPK9; mitogen-activated protein kinase 9 [KO:K04440] [EC:2.7.11.24]
4586	MUC5AC; mucin 5AC, oligomeric mucus/gel-forming [KO:K21125]												4314	MMP3; matrix metallopeptidase 3 [KO:K01394] [EC:3.4.24.17]												4792	NFKBIA; NFKB inhibitor alpha [KO:K04734]												4312	MMP1; matrix metallopeptidase 1 [KO:K01388] [EC:3.4.24.7]
727897	MUC5B; mucin 5B, oligomeric mucus/gel-forming [KO:K13908]												4318	MMP9; matrix metallopeptidase 9 [KO:K01403] [EC:3.4.24.35]												5743	PTGS2; prostaglandin-endoperoxide synthase 2 [KO:K11987] [EC:1.14.99.1]												4322	MMP13; matrix metallopeptidase 13 [KO:K07994] [EC:3.4.24.-]
4790	NFKB1; nuclear factor kappa B subunit 1 [KO:K02580]												4586	MUC5AC; mucin 5AC, oligomeric mucus/gel-forming [KO:K21125]												5970	RELA; RELA proto-oncogene, NF-kB subunit [KO:K04735]												4314	MMP3; matrix metallopeptidase 3 [KO:K01394] [EC:3.4.24.17]
4792	NFKBIA; NFKB inhibitor alpha [KO:K04734]												727897	MUC5B; mucin 5B, oligomeric mucus/gel-forming [KO:K13908]												6279	S100A8; S100 calcium binding protein A8 [KO:K21127]												4318	MMP9; matrix metallopeptidase 9 [KO:K01403] [EC:3.4.24.35]
5743	PTGS2; prostaglandin-endoperoxide synthase 2 [KO:K11987] [EC:1.14.99.1]												4790	NFKB1; nuclear factor kappa B subunit 1 [KO:K02580]												6280	S100A9; S100 calcium binding protein A9 [KO:K21128]												4586	MUC5AC; mucin 5AC, oligomeric mucus/gel-forming [KO:K21125]
5970	RELA; RELA proto-oncogene, NF-kB subunit [KO:K04735]												4792	NFKBIA; NFKB inhibitor alpha [KO:K04734]												6426	SRSF1; serine and arginine rich splicing factor 1 [KO:K12890]												727897	MUC5B; mucin 5B, oligomeric mucus/gel-forming [KO:K13908]
6279	S100A8; S100 calcium binding protein A8 [KO:K21127]												5743	PTGS2; prostaglandin-endoperoxide synthase 2 [KO:K11987] [EC:1.14.99.1]												23118	TAB2; TGF-beta activated kinase 1 (MAP3K7) binding protein 2 [KO:K04404]												4790	NFKB1; nuclear factor kappa B subunit 1 [KO:K02580]
6280	S100A9; S100 calcium binding protein A9 [KO:K21128]												5970	RELA; RELA proto-oncogene, NF-kB subunit [KO:K04735]												29110	TBK1; TANK binding kinase 1 [KO:K05410] [EC:2.7.11.10]												4792	NFKBIA; NFKB inhibitor alpha [KO:K04734]
6426	SRSF1; serine and arginine rich splicing factor 1 [KO:K12890]												6279	S100A8; S100 calcium binding protein A8 [KO:K21127]												7124	TNF; tumor necrosis factor [KO:K03156]												5743	PTGS2; prostaglandin-endoperoxide synthase 2 [KO:K11987] [EC:1.14.99.1]
23118	TAB2; TGF-beta activated kinase 1 (MAP3K7) binding protein 2 [KO:K04404]												6280	S100A9; S100 calcium binding protein A9 [KO:K21128]												7128	TNFAIP3; TNF alpha induced protein 3 [KO:K11859] [EC:3.4.19.12]												5970	RELA; RELA proto-oncogene, NF-kB subunit [KO:K04735]
29110	TBK1; TANK binding kinase 1 [KO:K05410] [EC:2.7.11.10]												6426	SRSF1; serine and arginine rich splicing factor 1 [KO:K12890]												8717	TRADD; TNFRSF1A associated via death domain [KO:K03171]												6279	S100A8; S100 calcium binding protein A8 [KO:K21127]
7124	TNF; tumor necrosis factor [KO:K03156]												23118	TAB2; TGF-beta activated kinase 1 (MAP3K7) binding protein 2 [KO:K04404]												7186	TRAF2; TNF receptor associated factor 2 [KO:K03173] [EC:2.3.2.27]												6280	S100A9; S100 calcium binding protein A9 [KO:K21128]
7128	TNFAIP3; TNF alpha induced protein 3 [KO:K11859] [EC:3.4.19.12]												257397	TAB3; TGF-beta activated kinase 1 (MAP3K7) binding protein 3 [KO:K12793]												7187	TRAF3; TNF receptor associated factor 3 [KO:K03174]												6426	SRSF1; serine and arginine rich splicing factor 1 [KO:K12890]
8717	TRADD; TNFRSF1A associated via death domain [KO:K03171]												29110	TBK1; TANK binding kinase 1 [KO:K05410] [EC:2.7.11.10]												10758	TRAF3IP2; TRAF3 interacting protein 2 [KO:K21124]												23118	TAB2; TGF-beta activated kinase 1 (MAP3K7) binding protein 2 [KO:K04404]
7186	TRAF2; TNF receptor associated factor 2 [KO:K03173] [EC:2.3.2.27]												7124	TNF; tumor necrosis factor [KO:K03156]												9618	TRAF4; TNF receptor associated factor 4 [KO:K09848]												257397	TAB3; TGF-beta activated kinase 1 (MAP3K7) binding protein 3 [KO:K12793]
7187	TRAF3; TNF receptor associated factor 3 [KO:K03174]												7128	TNFAIP3; TNF alpha induced protein 3 [KO:K11859] [EC:3.4.19.12]												7188	TRAF5; TNF receptor associated factor 5 [KO:K09849]												29110	TBK1; TANK binding kinase 1 [KO:K05410] [EC:2.7.11.10]
10758	TRAF3IP2; TRAF3 interacting protein 2 [KO:K21124]												8717	TRADD; TNFRSF1A associated via death domain [KO:K03171]												7189	TRAF6; TNF receptor associated factor 6 [KO:K03175] [EC:2.3.2.27]												7124	TNF; tumor necrosis factor [KO:K03156]
9618	TRAF4; TNF receptor associated factor 4 [KO:K09848]												7186	TRAF2; TNF receptor associated factor 2 [KO:K03173] [EC:2.3.2.27]												29761	USP25; ubiquitin specific peptidase 25 [KO:K11849] [EC:3.4.19.12]												7128	TNFAIP3; TNF alpha induced protein 3 [KO:K11859] [EC:3.4.19.12]
7188	TRAF5; TNF receptor associated factor 5 [KO:K09849]												7187	TRAF3; TNF receptor associated factor 3 [KO:K03174]																									8717	TRADD; TNFRSF1A associated via death domain [KO:K03171]
7189	TRAF6; TNF receptor associated factor 6 [KO:K03175] [EC:2.3.2.27]												10758	TRAF3IP2; TRAF3 interacting protein 2 [KO:K21124]																									7186	TRAF2; TNF receptor associated factor 2 [KO:K03173] [EC:2.3.2.27]
29761	USP25; ubiquitin specific peptidase 25 [KO:K11849] [EC:3.4.19.12]												9618	TRAF4; TNF receptor associated factor 4 [KO:K09848]																									7187	TRAF3; TNF receptor associated factor 3 [KO:K03174]
													7188	TRAF5; TNF receptor associated factor 5 [KO:K09849]																									10758	TRAF3IP2; TRAF3 interacting protein 2 [KO:K21124]
List of the 17 IL-17 signaling pathway genes not expressed in the human glomerular discovery dataset													7189	TRAF6; TNF receptor associated factor 6 [KO:K03175] [EC:2.3.2.27]																									9618	TRAF4; TNF receptor associated factor 4 [KO:K09848]
6374	CXCL5; C-X-C motif chemokine ligand 5 [KO:K05506]												29761	USP25; ubiquitin specific peptidase 25 [KO:K11849] [EC:3.4.19.12]																									7188	TRAF5; TNF receptor associated factor 5 [KO:K09849]
1673	DEFB4A; defensin beta 4A [KO:K21100]																																						7189	TRAF6; TNF receptor associated factor 6 [KO:K03175] [EC:2.3.2.27]
100289462	DEFB4B; defensin beta 4B [KO:K21100]												List of the 14 IL-17 signaling pathway genes not expressed in the human glomerular validation dataset																										29761	USP25; ubiquitin specific peptidase 25 [KO:K11849] [EC:3.4.19.12]
8517	IKBKG; inhibitor of nuclear factor kappa B kinase regulatory subunit gamma [KO:K07210]												6361	CCL17; C-C motif chemokine ligand 17 [KO:K21083]
3605	IL17A; interleukin 17A [KO:K05489]												1437	CSF2; colony stimulating factor 2 [KO:K05427]
27189	IL17C; interleukin 17C [KO:K05491]												1440	CSF3; colony stimulating factor 3 [KO:K05423]
53342	IL17D; interleukin 17D [KO:K05492]												1673	DEFB4A; defensin beta 4A [KO:K21100]
112744	IL17F; interleukin 17F [KO:K05494]												100289462	DEFB4B; defensin beta 4B [KO:K21100]
132014	IL17RE; interleukin 17 receptor E [KO:K05168]												3596	IL13; interleukin 13 [KO:K05435]
3565	IL4; interleukin 4 [KO:K05430]												3605	IL17A; interleukin 17A [KO:K05489]
3567	IL5; interleukin 5 [KO:K05428]												27189	IL17C; interleukin 17C [KO:K05491]
225689	MAPK15; mitogen-activated protein kinase 15 [KO:K19603] [EC:2.7.11.24]												112744	IL17F; interleukin 17F [KO:K05494]
5596	MAPK4; mitogen-activated protein kinase 4 [KO:K06855] [EC:2.7.11.24]												64806	IL25; interleukin 25 [KO:K05493]
4314	MMP3; matrix metallopeptidase 3 [KO:K01394] [EC:3.4.24.17]												3565	IL4; interleukin 4 [KO:K05430]
6278	S100A7; S100 calcium binding protein A7 [KO:K21126]												3567	IL5; interleukin 5 [KO:K05428]
338324	S100A7A; S100 calcium binding protein A7A [KO:K21126]												6278	S100A7; S100 calcium binding protein A7 [KO:K21126]
257397	TAB3; TGF-beta activated kinase 1 (MAP3K7) binding protein 3 [KO:K12793]												338324	S100A7A; S100 calcium binding protein A7A [KO:K21126]

## Sheet: TNF pathway
KEGG TNF signling pathway (https://www.genome.jp/entry/hsa04668)
List of the 99 genes expressed in the human glomerular discovery dataset and used for TNF pathway score calculation													List of the 108 genes expressed in the human glomerular validation dataset and used for TNF pathway score calculation													List of the 95 genes expressed in the human tubular discovery dataset and used for TNF pathway score calculation													List of the 109 genes expressed in the human tubular validation dataset and used for TNF pathway score calculation
Gene	Description												Gene	Description												Gene	Description												Gene	Description
7124	TNF; tumor necrosis factor [KO:K03156]												7124	TNF; tumor necrosis factor [KO:K03156]												7124	TNF; tumor necrosis factor [KO:K03156]												7124	TNF; tumor necrosis factor [KO:K03156]
7132	TNFRSF1A; TNF receptor superfamily member 1A [KO:K03158]												7132	TNFRSF1A; TNF receptor superfamily member 1A [KO:K03158]												7132	TNFRSF1A; TNF receptor superfamily member 1A [KO:K03158]												7132	TNFRSF1A; TNF receptor superfamily member 1A [KO:K03158]
9530	BAG4; BAG cochaperone 4 [KO:K09558]												9530	BAG4; BAG cochaperone 4 [KO:K09558]												9530	BAG4; BAG cochaperone 4 [KO:K09558]												9530	BAG4; BAG cochaperone 4 [KO:K09558]
8717	TRADD; TNFRSF1A associated via death domain [KO:K03171]												8717	TRADD; TNFRSF1A associated via death domain [KO:K03171]												8717	TRADD; TNFRSF1A associated via death domain [KO:K03171]												8717	TRADD; TNFRSF1A associated via death domain [KO:K03171]
7186	TRAF2; TNF receptor associated factor 2 [KO:K03173] [EC:2.3.2.27]												7186	TRAF2; TNF receptor associated factor 2 [KO:K03173] [EC:2.3.2.27]												7186	TRAF2; TNF receptor associated factor 2 [KO:K03173] [EC:2.3.2.27]												7186	TRAF2; TNF receptor associated factor 2 [KO:K03173] [EC:2.3.2.27]
7188	TRAF5; TNF receptor associated factor 5 [KO:K09849]												7188	TRAF5; TNF receptor associated factor 5 [KO:K09849]												7188	TRAF5; TNF receptor associated factor 5 [KO:K09849]												7188	TRAF5; TNF receptor associated factor 5 [KO:K09849]
8737	RIPK1; receptor interacting serine/threonine kinase 1 [KO:K02861] [EC:2.7.11.1]												8737	RIPK1; receptor interacting serine/threonine kinase 1 [KO:K02861] [EC:2.7.11.1]												8737	RIPK1; receptor interacting serine/threonine kinase 1 [KO:K02861] [EC:2.7.11.1]												8737	RIPK1; receptor interacting serine/threonine kinase 1 [KO:K02861] [EC:2.7.11.1]
329	BIRC2; baculoviral IAP repeat containing 2 [KO:K16060]												329	BIRC2; baculoviral IAP repeat containing 2 [KO:K16060]												329	BIRC2; baculoviral IAP repeat containing 2 [KO:K16060]												329	BIRC2; baculoviral IAP repeat containing 2 [KO:K16060]
330	BIRC3; baculoviral IAP repeat containing 3 [KO:K16060]												330	BIRC3; baculoviral IAP repeat containing 3 [KO:K16060]												330	BIRC3; baculoviral IAP repeat containing 3 [KO:K16060]												330	BIRC3; baculoviral IAP repeat containing 3 [KO:K16060]
6885	MAP3K7; mitogen-activated protein kinase kinase kinase 7 [KO:K04427] [EC:2.7.11.25]												6885	MAP3K7; mitogen-activated protein kinase kinase kinase 7 [KO:K04427] [EC:2.7.11.25]												6885	MAP3K7; mitogen-activated protein kinase kinase kinase 7 [KO:K04427] [EC:2.7.11.25]												6885	MAP3K7; mitogen-activated protein kinase kinase kinase 7 [KO:K04427] [EC:2.7.11.25]
10454	TAB1; TGF-beta activated kinase 1 (MAP3K7) binding protein 1 [KO:K04403]												10454	TAB1; TGF-beta activated kinase 1 (MAP3K7) binding protein 1 [KO:K04403]												10454	TAB1; TGF-beta activated kinase 1 (MAP3K7) binding protein 1 [KO:K04403]												10454	TAB1; TGF-beta activated kinase 1 (MAP3K7) binding protein 1 [KO:K04403]
23118	TAB2; TGF-beta activated kinase 1 (MAP3K7) binding protein 2 [KO:K04404]												23118	TAB2; TGF-beta activated kinase 1 (MAP3K7) binding protein 2 [KO:K04404]												23118	TAB2; TGF-beta activated kinase 1 (MAP3K7) binding protein 2 [KO:K04404]												23118	TAB2; TGF-beta activated kinase 1 (MAP3K7) binding protein 2 [KO:K04404]
6416	MAP2K4; mitogen-activated protein kinase kinase 4 [KO:K04430] [EC:2.7.12.2]												257397	TAB3; TGF-beta activated kinase 1 (MAP3K7) binding protein 3 [KO:K12793]												6416	MAP2K4; mitogen-activated protein kinase kinase 4 [KO:K04430] [EC:2.7.12.2]												257397	TAB3; TGF-beta activated kinase 1 (MAP3K7) binding protein 3 [KO:K12793]
5609	MAP2K7; mitogen-activated protein kinase kinase 7 [KO:K04431] [EC:2.7.12.2]												6416	MAP2K4; mitogen-activated protein kinase kinase 4 [KO:K04430] [EC:2.7.12.2]												5609	MAP2K7; mitogen-activated protein kinase kinase 7 [KO:K04431] [EC:2.7.12.2]												6416	MAP2K4; mitogen-activated protein kinase kinase 4 [KO:K04430] [EC:2.7.12.2]
5599	MAPK8; mitogen-activated protein kinase 8 [KO:K04440] [EC:2.7.11.24]												5609	MAP2K7; mitogen-activated protein kinase kinase 7 [KO:K04431] [EC:2.7.12.2]												5599	MAPK8; mitogen-activated protein kinase 8 [KO:K04440] [EC:2.7.11.24]												5609	MAP2K7; mitogen-activated protein kinase kinase 7 [KO:K04431] [EC:2.7.12.2]
5602	MAPK10; mitogen-activated protein kinase 10 [KO:K04440] [EC:2.7.11.24]												5599	MAPK8; mitogen-activated protein kinase 8 [KO:K04440] [EC:2.7.11.24]												5602	MAPK10; mitogen-activated protein kinase 10 [KO:K04440] [EC:2.7.11.24]												5599	MAPK8; mitogen-activated protein kinase 8 [KO:K04440] [EC:2.7.11.24]
5601	MAPK9; mitogen-activated protein kinase 9 [KO:K04440] [EC:2.7.11.24]												5602	MAPK10; mitogen-activated protein kinase 10 [KO:K04440] [EC:2.7.11.24]												5601	MAPK9; mitogen-activated protein kinase 9 [KO:K04440] [EC:2.7.11.24]												5602	MAPK10; mitogen-activated protein kinase 10 [KO:K04440] [EC:2.7.11.24]
3725	JUN; Jun proto-oncogene, AP-1 transcription factor subunit [KO:K04448]												5601	MAPK9; mitogen-activated protein kinase 9 [KO:K04440] [EC:2.7.11.24]												3725	JUN; Jun proto-oncogene, AP-1 transcription factor subunit [KO:K04448]												5601	MAPK9; mitogen-activated protein kinase 9 [KO:K04440] [EC:2.7.11.24]
2353	FOS; Fos proto-oncogene, AP-1 transcription factor subunit [KO:K04379]												3725	JUN; Jun proto-oncogene, AP-1 transcription factor subunit [KO:K04448]												2353	FOS; Fos proto-oncogene, AP-1 transcription factor subunit [KO:K04379]												3725	JUN; Jun proto-oncogene, AP-1 transcription factor subunit [KO:K04448]
83737	ITCH; itchy E3 ubiquitin protein ligase [KO:K05632] [EC:2.3.2.26]												2353	FOS; Fos proto-oncogene, AP-1 transcription factor subunit [KO:K04379]												83737	ITCH; itchy E3 ubiquitin protein ligase [KO:K05632] [EC:2.3.2.26]												2353	FOS; Fos proto-oncogene, AP-1 transcription factor subunit [KO:K04379]
8837	CFLAR; CASP8 and FADD like apoptosis regulator [KO:K04724]												83737	ITCH; itchy E3 ubiquitin protein ligase [KO:K05632] [EC:2.3.2.26]												8837	CFLAR; CASP8 and FADD like apoptosis regulator [KO:K04724]												83737	ITCH; itchy E3 ubiquitin protein ligase [KO:K05632] [EC:2.3.2.26]
5606	MAP2K3; mitogen-activated protein kinase kinase 3 [KO:K04432] [EC:2.7.12.2]												8837	CFLAR; CASP8 and FADD like apoptosis regulator [KO:K04724]												5606	MAP2K3; mitogen-activated protein kinase kinase 3 [KO:K04432] [EC:2.7.12.2]												8837	CFLAR; CASP8 and FADD like apoptosis regulator [KO:K04724]
5608	MAP2K6; mitogen-activated protein kinase kinase 6 [KO:K04433] [EC:2.7.12.2]												5606	MAP2K3; mitogen-activated protein kinase kinase 3 [KO:K04432] [EC:2.7.12.2]												5608	MAP2K6; mitogen-activated protein kinase kinase 6 [KO:K04433] [EC:2.7.12.2]												5606	MAP2K3; mitogen-activated protein kinase kinase 3 [KO:K04432] [EC:2.7.12.2]
5600	MAPK11; mitogen-activated protein kinase 11 [KO:K04441] [EC:2.7.11.24]												5608	MAP2K6; mitogen-activated protein kinase kinase 6 [KO:K04433] [EC:2.7.12.2]												5600	MAPK11; mitogen-activated protein kinase 11 [KO:K04441] [EC:2.7.11.24]												5608	MAP2K6; mitogen-activated protein kinase kinase 6 [KO:K04433] [EC:2.7.12.2]
6300	MAPK12; mitogen-activated protein kinase 12 [KO:K04441] [EC:2.7.11.24]												5600	MAPK11; mitogen-activated protein kinase 11 [KO:K04441] [EC:2.7.11.24]												6300	MAPK12; mitogen-activated protein kinase 12 [KO:K04441] [EC:2.7.11.24]												5600	MAPK11; mitogen-activated protein kinase 11 [KO:K04441] [EC:2.7.11.24]
5603	MAPK13; mitogen-activated protein kinase 13 [KO:K04441] [EC:2.7.11.24]												6300	MAPK12; mitogen-activated protein kinase 12 [KO:K04441] [EC:2.7.11.24]												5603	MAPK13; mitogen-activated protein kinase 13 [KO:K04441] [EC:2.7.11.24]												6300	MAPK12; mitogen-activated protein kinase 12 [KO:K04441] [EC:2.7.11.24]
1432	MAPK14; mitogen-activated protein kinase 14 [KO:K04441] [EC:2.7.11.24]												5603	MAPK13; mitogen-activated protein kinase 13 [KO:K04441] [EC:2.7.11.24]												1432	MAPK14; mitogen-activated protein kinase 14 [KO:K04441] [EC:2.7.11.24]												5603	MAPK13; mitogen-activated protein kinase 13 [KO:K04441] [EC:2.7.11.24]
1051	CEBPB; CCAAT enhancer binding protein beta [KO:K10048]												1432	MAPK14; mitogen-activated protein kinase 14 [KO:K04441] [EC:2.7.11.24]												1051	CEBPB; CCAAT enhancer binding protein beta [KO:K10048]												1432	MAPK14; mitogen-activated protein kinase 14 [KO:K04441] [EC:2.7.11.24]
4217	MAP3K5; mitogen-activated protein kinase kinase kinase 5 [KO:K04426] [EC:2.7.11.25]												1051	CEBPB; CCAAT enhancer binding protein beta [KO:K10048]												4217	MAP3K5; mitogen-activated protein kinase kinase kinase 5 [KO:K04426] [EC:2.7.11.25]												1051	CEBPB; CCAAT enhancer binding protein beta [KO:K10048]
9020	MAP3K14; mitogen-activated protein kinase kinase kinase 14 [KO:K04466] [EC:2.7.11.25]												4217	MAP3K5; mitogen-activated protein kinase kinase kinase 5 [KO:K04426] [EC:2.7.11.25]												9020	MAP3K14; mitogen-activated protein kinase kinase kinase 14 [KO:K04466] [EC:2.7.11.25]												4217	MAP3K5; mitogen-activated protein kinase kinase kinase 5 [KO:K04426] [EC:2.7.11.25]
3551	IKBKB; inhibitor of nuclear factor kappa B kinase subunit beta [KO:K07209] [EC:2.7.11.10]												9020	MAP3K14; mitogen-activated protein kinase kinase kinase 14 [KO:K04466] [EC:2.7.11.25]												3551	IKBKB; inhibitor of nuclear factor kappa B kinase subunit beta [KO:K07209] [EC:2.7.11.10]												9020	MAP3K14; mitogen-activated protein kinase kinase kinase 14 [KO:K04466] [EC:2.7.11.25]
1147	CHUK; component of inhibitor of nuclear factor kappa B kinase complex [KO:K04467] [EC:2.7.11.10]												8517	IKBKG; inhibitor of nuclear factor kappa B kinase regulatory subunit gamma [KO:K07210]												1147	CHUK; component of inhibitor of nuclear factor kappa B kinase complex [KO:K04467] [EC:2.7.11.10]												8517	IKBKG; inhibitor of nuclear factor kappa B kinase regulatory subunit gamma [KO:K07210]
4792	NFKBIA; NFKB inhibitor alpha [KO:K04734]												3551	IKBKB; inhibitor of nuclear factor kappa B kinase subunit beta [KO:K07209] [EC:2.7.11.10]												4792	NFKBIA; NFKB inhibitor alpha [KO:K04734]												3551	IKBKB; inhibitor of nuclear factor kappa B kinase subunit beta [KO:K07209] [EC:2.7.11.10]
5970	RELA; RELA proto-oncogene, NF-kB subunit [KO:K04735]												1147	CHUK; component of inhibitor of nuclear factor kappa B kinase complex [KO:K04467] [EC:2.7.11.10]												5970	RELA; RELA proto-oncogene, NF-kB subunit [KO:K04735]												1147	CHUK; component of inhibitor of nuclear factor kappa B kinase complex [KO:K04467] [EC:2.7.11.10]
4790	NFKB1; nuclear factor kappa B subunit 1 [KO:K02580]												4792	NFKBIA; NFKB inhibitor alpha [KO:K04734]												4790	NFKB1; nuclear factor kappa B subunit 1 [KO:K02580]												4792	NFKBIA; NFKB inhibitor alpha [KO:K04734]
1326	MAP3K8; mitogen-activated protein kinase kinase kinase 8 [KO:K04415] [EC:2.7.11.25]												5970	RELA; RELA proto-oncogene, NF-kB subunit [KO:K04735]												5604	MAP2K1; mitogen-activated protein kinase kinase 1 [KO:K04368] [EC:2.7.12.2]												5970	RELA; RELA proto-oncogene, NF-kB subunit [KO:K04735]
5604	MAP2K1; mitogen-activated protein kinase kinase 1 [KO:K04368] [EC:2.7.12.2]												4790	NFKB1; nuclear factor kappa B subunit 1 [KO:K02580]												5594	MAPK1; mitogen-activated protein kinase 1 [KO:K04371] [EC:2.7.11.24]												4790	NFKB1; nuclear factor kappa B subunit 1 [KO:K02580]
5594	MAPK1; mitogen-activated protein kinase 1 [KO:K04371] [EC:2.7.11.24]												1326	MAP3K8; mitogen-activated protein kinase kinase kinase 8 [KO:K04415] [EC:2.7.11.25]												5595	MAPK3; mitogen-activated protein kinase 3 [KO:K04371] [EC:2.7.11.24]												1326	MAP3K8; mitogen-activated protein kinase kinase kinase 8 [KO:K04415] [EC:2.7.11.25]
5595	MAPK3; mitogen-activated protein kinase 3 [KO:K04371] [EC:2.7.11.24]												5604	MAP2K1; mitogen-activated protein kinase kinase 1 [KO:K04368] [EC:2.7.12.2]												9252	RPS6KA5; ribosomal protein S6 kinase A5 [KO:K04445] [EC:2.7.11.1]												5604	MAP2K1; mitogen-activated protein kinase kinase 1 [KO:K04368] [EC:2.7.12.2]
9252	RPS6KA5; ribosomal protein S6 kinase A5 [KO:K04445] [EC:2.7.11.1]												5594	MAPK1; mitogen-activated protein kinase 1 [KO:K04371] [EC:2.7.11.24]												8986	RPS6KA4; ribosomal protein S6 kinase A4 [KO:K16510] [EC:2.7.11.1]												5594	MAPK1; mitogen-activated protein kinase 1 [KO:K04371] [EC:2.7.11.24]
8986	RPS6KA4; ribosomal protein S6 kinase A4 [KO:K16510] [EC:2.7.11.1]												5595	MAPK3; mitogen-activated protein kinase 3 [KO:K04371] [EC:2.7.11.24]												1385	CREB1; cAMP responsive element binding protein 1 [KO:K05870]												5595	MAPK3; mitogen-activated protein kinase 3 [KO:K04371] [EC:2.7.11.24]
1385	CREB1; cAMP responsive element binding protein 1 [KO:K05870]												9252	RPS6KA5; ribosomal protein S6 kinase A5 [KO:K04445] [EC:2.7.11.1]												10488	CREB3; cAMP responsive element binding protein 3 [KO:K09048]												9252	RPS6KA5; ribosomal protein S6 kinase A5 [KO:K04445] [EC:2.7.11.1]
10488	CREB3; cAMP responsive element binding protein 3 [KO:K09048]												8986	RPS6KA4; ribosomal protein S6 kinase A4 [KO:K16510] [EC:2.7.11.1]												90993	CREB3L1; cAMP responsive element binding protein 3 like 1 [KO:K09048]												8986	RPS6KA4; ribosomal protein S6 kinase A4 [KO:K16510] [EC:2.7.11.1]
90993	CREB3L1; cAMP responsive element binding protein 3 like 1 [KO:K09048]												1385	CREB1; cAMP responsive element binding protein 1 [KO:K05870]												64764	CREB3L2; cAMP responsive element binding protein 3 like 2 [KO:K09048]												1385	CREB1; cAMP responsive element binding protein 1 [KO:K05870]
64764	CREB3L2; cAMP responsive element binding protein 3 like 2 [KO:K09048]												10488	CREB3; cAMP responsive element binding protein 3 [KO:K09048]												1386	ATF2; activating transcription factor 2 [KO:K04450]												10488	CREB3; cAMP responsive element binding protein 3 [KO:K09048]
1386	ATF2; activating transcription factor 2 [KO:K04450]												90993	CREB3L1; cAMP responsive element binding protein 3 like 1 [KO:K09048]												9586	CREB5; cAMP responsive element binding protein 5 [KO:K09047]												90993	CREB3L1; cAMP responsive element binding protein 3 like 1 [KO:K09048]
9586	CREB5; cAMP responsive element binding protein 5 [KO:K09047]												64764	CREB3L2; cAMP responsive element binding protein 3 like 2 [KO:K09048]												1388	ATF6B; activating transcription factor 6 beta [KO:K09049]												64764	CREB3L2; cAMP responsive element binding protein 3 like 2 [KO:K09048]
1388	ATF6B; activating transcription factor 6 beta [KO:K09049]												84699	CREB3L3; cAMP responsive element binding protein 3 like 3 [KO:K09048]												10059	DNM1L; dynamin 1 like [KO:K17065] [EC:3.6.5.5]												84699	CREB3L3; cAMP responsive element binding protein 3 like 3 [KO:K09048]
10059	DNM1L; dynamin 1 like [KO:K17065] [EC:3.6.5.5]												148327	CREB3L4; cAMP responsive element binding protein 3 like 4 [KO:K09048]												8772	FADD; Fas associated via death domain [KO:K02373]												148327	CREB3L4; cAMP responsive element binding protein 3 like 4 [KO:K09048]
8772	FADD; Fas associated via death domain [KO:K02373]												1386	ATF2; activating transcription factor 2 [KO:K04450]												841	CASP8; caspase 8 [KO:K04398] [EC:3.4.22.61]												1386	ATF2; activating transcription factor 2 [KO:K04450]
841	CASP8; caspase 8 [KO:K04398] [EC:3.4.22.61]												468	ATF4; activating transcription factor 4 [KO:K04374]												843	CASP10; caspase 10 [KO:K04400] [EC:3.4.22.63]												468	ATF4; activating transcription factor 4 [KO:K04374]
843	CASP10; caspase 10 [KO:K04400] [EC:3.4.22.63]												9586	CREB5; cAMP responsive element binding protein 5 [KO:K09047]												840	CASP7; caspase 7 [KO:K04397] [EC:3.4.22.60]												9586	CREB5; cAMP responsive element binding protein 5 [KO:K09047]
840	CASP7; caspase 7 [KO:K04397] [EC:3.4.22.60]												1388	ATF6B; activating transcription factor 6 beta [KO:K09049]												836	CASP3; caspase 3 [KO:K02187] [EC:3.4.22.56]												1388	ATF6B; activating transcription factor 6 beta [KO:K09049]
836	CASP3; caspase 3 [KO:K02187] [EC:3.4.22.56]												11035	RIPK3; receptor interacting serine/threonine kinase 3 [KO:K08847] [EC:2.7.11.1]												6347	CCL2; C-C motif chemokine ligand 2 [KO:K14624]												11035	RIPK3; receptor interacting serine/threonine kinase 3 [KO:K08847] [EC:2.7.11.1]
6347	CCL2; C-C motif chemokine ligand 2 [KO:K14624]												197259	MLKL; mixed lineage kinase domain like pseudokinase [KO:K08849] [EC:2.7.11.1]												6352	CCL5; C-C motif chemokine ligand 5 [KO:K12499]												197259	MLKL; mixed lineage kinase domain like pseudokinase [KO:K08849] [EC:2.7.11.1]
6352	CCL5; C-C motif chemokine ligand 5 [KO:K12499]												192111	PGAM5; PGAM family member 5, mitochondrial serine/threonine protein phosphatase [KO:K15637] [EC:3.1.3.16]												6364	CCL20; C-C motif chemokine ligand 20 [KO:K14625]												192111	PGAM5; PGAM family member 5, mitochondrial serine/threonine protein phosphatase [KO:K15637] [EC:3.1.3.16]
6364	CCL20; C-C motif chemokine ligand 20 [KO:K14625]												10059	DNM1L; dynamin 1 like [KO:K17065] [EC:3.6.5.5]												2919	CXCL1; C-X-C motif chemokine ligand 1 [KO:K05505]												10059	DNM1L; dynamin 1 like [KO:K17065] [EC:3.6.5.5]
2919	CXCL1; C-X-C motif chemokine ligand 1 [KO:K05505]												8772	FADD; Fas associated via death domain [KO:K02373]												2920	CXCL2; C-X-C motif chemokine ligand 2 [KO:K05505]												8772	FADD; Fas associated via death domain [KO:K02373]
2920	CXCL2; C-X-C motif chemokine ligand 2 [KO:K05505]												841	CASP8; caspase 8 [KO:K04398] [EC:3.4.22.61]												6372	CXCL6; C-X-C motif chemokine ligand 6 [KO:K05506]												841	CASP8; caspase 8 [KO:K04398] [EC:3.4.22.61]
2921	CXCL3; C-X-C motif chemokine ligand 3 [KO:K05505]												843	CASP10; caspase 10 [KO:K04400] [EC:3.4.22.63]												3627	CXCL10; C-X-C motif chemokine ligand 10 [KO:K12671]												843	CASP10; caspase 10 [KO:K04400] [EC:3.4.22.63]
6372	CXCL6; C-X-C motif chemokine ligand 6 [KO:K05506]												840	CASP7; caspase 7 [KO:K04397] [EC:3.4.22.60]												6376	CX3CL1; C-X3-C motif chemokine ligand 1 [KO:K05508]												840	CASP7; caspase 7 [KO:K04397] [EC:3.4.22.60]
3627	CXCL10; C-X-C motif chemokine ligand 10 [KO:K12671]												836	CASP3; caspase 3 [KO:K02187] [EC:3.4.22.56]												1435	CSF1; colony stimulating factor 1 [KO:K05453]												836	CASP3; caspase 3 [KO:K02187] [EC:3.4.22.56]
6376	CX3CL1; C-X3-C motif chemokine ligand 1 [KO:K05508]												6347	CCL2; C-C motif chemokine ligand 2 [KO:K14624]												1437	CSF2; colony stimulating factor 2 [KO:K05427]												6347	CCL2; C-C motif chemokine ligand 2 [KO:K14624]
1435	CSF1; colony stimulating factor 1 [KO:K05453]												6352	CCL5; C-C motif chemokine ligand 5 [KO:K12499]												355	FAS; Fas cell surface death receptor [KO:K04390]												6352	CCL5; C-C motif chemokine ligand 5 [KO:K12499]
1437	CSF2; colony stimulating factor 2 [KO:K05427]												6364	CCL20; C-C motif chemokine ligand 20 [KO:K14625]												8809	IL18R1; interleukin 18 receptor 1 [KO:K05173]												6364	CCL20; C-C motif chemokine ligand 20 [KO:K14625]
355	FAS; Fas cell surface death receptor [KO:K04390]												2919	CXCL1; C-X-C motif chemokine ligand 1 [KO:K05505]												182	JAG1; jagged canonical Notch ligand 1 [KO:K06052]												2919	CXCL1; C-X-C motif chemokine ligand 1 [KO:K05505]
8809	IL18R1; interleukin 18 receptor 1 [KO:K05173]												2920	CXCL2; C-X-C motif chemokine ligand 2 [KO:K05505]												3553	IL1B; interleukin 1 beta [KO:K04519]												2920	CXCL2; C-X-C motif chemokine ligand 2 [KO:K05505]
182	JAG1; jagged canonical Notch ligand 1 [KO:K06052]												2921	CXCL3; C-X-C motif chemokine ligand 3 [KO:K05505]												3569	IL6; interleukin 6 [KO:K05405]												2921	CXCL3; C-X-C motif chemokine ligand 3 [KO:K05505]
3553	IL1B; interleukin 1 beta [KO:K04519]												6374	CXCL5; C-X-C motif chemokine ligand 5 [KO:K05506]												3976	LIF; LIF interleukin 6 family cytokine [KO:K05419]												6374	CXCL5; C-X-C motif chemokine ligand 5 [KO:K05506]
3569	IL6; interleukin 6 [KO:K05405]												6372	CXCL6; C-X-C motif chemokine ligand 6 [KO:K05506]												4049	LTA; lymphotoxin alpha [KO:K05468]												6372	CXCL6; C-X-C motif chemokine ligand 6 [KO:K05506]
3600	IL15; interleukin 15 [KO:K05433]												3627	CXCL10; C-X-C motif chemokine ligand 10 [KO:K12671]												602	BCL3; BCL3 transcription coactivator [KO:K09258]												3627	CXCL10; C-X-C motif chemokine ligand 10 [KO:K12671]
3976	LIF; LIF interleukin 6 family cytokine [KO:K05419]												6376	CX3CL1; C-X3-C motif chemokine ligand 1 [KO:K05508]												9021	SOCS3; suppressor of cytokine signaling 3 [KO:K04696]												6376	CX3CL1; C-X3-C motif chemokine ligand 1 [KO:K05508]
4049	LTA; lymphotoxin alpha [KO:K05468]												1435	CSF1; colony stimulating factor 1 [KO:K05453]												7128	TNFAIP3; TNF alpha induced protein 3 [KO:K11859] [EC:3.4.19.12]												1435	CSF1; colony stimulating factor 1 [KO:K05453]
602	BCL3; BCL3 transcription coactivator [KO:K09258]												355	FAS; Fas cell surface death receptor [KO:K04390]												7185	TRAF1; TNF receptor associated factor 1 [KO:K03172]												355	FAS; Fas cell surface death receptor [KO:K04390]
9021	SOCS3; suppressor of cytokine signaling 3 [KO:K04696]												8809	IL18R1; interleukin 18 receptor 1 [KO:K05173]												3726	JUNB; JunB proto-oncogene, AP-1 transcription factor subunit [KO:K09028]												8809	IL18R1; interleukin 18 receptor 1 [KO:K05173]
7128	TNFAIP3; TNF alpha induced protein 3 [KO:K11859] [EC:3.4.19.12]												182	JAG1; jagged canonical Notch ligand 1 [KO:K06052]												4318	MMP9; matrix metallopeptidase 9 [KO:K01403] [EC:3.4.24.35]												182	JAG1; jagged canonical Notch ligand 1 [KO:K06052]
7185	TRAF1; TNF receptor associated factor 1 [KO:K03172]												3553	IL1B; interleukin 1 beta [KO:K04519]												4323	MMP14; matrix metallopeptidase 14 [KO:K07763] [EC:3.4.24.80]												3553	IL1B; interleukin 1 beta [KO:K04519]
3726	JUNB; JunB proto-oncogene, AP-1 transcription factor subunit [KO:K09028]												3569	IL6; interleukin 6 [KO:K05405]												1906	EDN1; endothelin 1 [KO:K16366]												3569	IL6; interleukin 6 [KO:K05405]
4318	MMP9; matrix metallopeptidase 9 [KO:K01403] [EC:3.4.24.35]												3600	IL15; interleukin 15 [KO:K05433]												7424	VEGFC; vascular endothelial growth factor C [KO:K05449]												3600	IL15; interleukin 15 [KO:K05433]
4323	MMP14; matrix metallopeptidase 14 [KO:K07763] [EC:3.4.24.80]												3976	LIF; LIF interleukin 6 family cytokine [KO:K05419]												3383	ICAM1; intercellular adhesion molecule 1 [KO:K06490]												3976	LIF; LIF interleukin 6 family cytokine [KO:K05419]
1906	EDN1; endothelin 1 [KO:K16366]												602	BCL3; BCL3 transcription coactivator [KO:K09258]												7412	VCAM1; vascular cell adhesion molecule 1 [KO:K06527]												4049	LTA; lymphotoxin alpha [KO:K05468]
7424	VEGFC; vascular endothelial growth factor C [KO:K05449]												9021	SOCS3; suppressor of cytokine signaling 3 [KO:K04696]												5743	PTGS2; prostaglandin-endoperoxide synthase 2 [KO:K11987] [EC:1.14.99.1]												602	BCL3; BCL3 transcription coactivator [KO:K09258]
64127	NOD2; nucleotide binding oligomerization domain containing 2 [KO:K10165]												7128	TNFAIP3; TNF alpha induced protein 3 [KO:K11859] [EC:3.4.19.12]												7133	TNFRSF1B; TNF receptor superfamily member 1B [KO:K05141]												9021	SOCS3; suppressor of cytokine signaling 3 [KO:K04696]
3383	ICAM1; intercellular adhesion molecule 1 [KO:K06490]												7185	TRAF1; TNF receptor associated factor 1 [KO:K03172]												7187	TRAF3; TNF receptor associated factor 3 [KO:K03174]												7128	TNFAIP3; TNF alpha induced protein 3 [KO:K11859] [EC:3.4.19.12]
6401	SELE; selectin E [KO:K06494]												3726	JUNB; JunB proto-oncogene, AP-1 transcription factor subunit [KO:K09028]												5290	PIK3CA; phosphatidylinositol-4,5-bisphosphate 3-kinase catalytic subunit alpha [KO:K00922] [EC:2.7.1.153]												7185	TRAF1; TNF receptor associated factor 1 [KO:K03172]
7412	VCAM1; vascular cell adhesion molecule 1 [KO:K06527]												4314	MMP3; matrix metallopeptidase 3 [KO:K01394] [EC:3.4.24.17]												5293	PIK3CD; phosphatidylinositol-4,5-bisphosphate 3-kinase catalytic subunit delta [KO:K00922] [EC:2.7.1.153]												3726	JUNB; JunB proto-oncogene, AP-1 transcription factor subunit [KO:K09028]
5743	PTGS2; prostaglandin-endoperoxide synthase 2 [KO:K11987] [EC:1.14.99.1]												4318	MMP9; matrix metallopeptidase 9 [KO:K01403] [EC:3.4.24.35]												5291	PIK3CB; phosphatidylinositol-4,5-bisphosphate 3-kinase catalytic subunit beta [KO:K00922] [EC:2.7.1.153]												4314	MMP3; matrix metallopeptidase 3 [KO:K01394] [EC:3.4.24.17]
7133	TNFRSF1B; TNF receptor superfamily member 1B [KO:K05141]												4323	MMP14; matrix metallopeptidase 14 [KO:K07763] [EC:3.4.24.80]												5295	PIK3R1; phosphoinositide-3-kinase regulatory subunit 1 [KO:K02649]												4318	MMP9; matrix metallopeptidase 9 [KO:K01403] [EC:3.4.24.35]
7187	TRAF3; TNF receptor associated factor 3 [KO:K03174]												1906	EDN1; endothelin 1 [KO:K16366]												5296	PIK3R2; phosphoinositide-3-kinase regulatory subunit 2 [KO:K02649]												4323	MMP14; matrix metallopeptidase 14 [KO:K07763] [EC:3.4.24.80]
5290	PIK3CA; phosphatidylinositol-4,5-bisphosphate 3-kinase catalytic subunit alpha [KO:K00922] [EC:2.7.1.153]												7424	VEGFC; vascular endothelial growth factor C [KO:K05449]												8503	PIK3R3; phosphoinositide-3-kinase regulatory subunit 3 [KO:K02649]												1906	EDN1; endothelin 1 [KO:K16366]
5293	PIK3CD; phosphatidylinositol-4,5-bisphosphate 3-kinase catalytic subunit delta [KO:K00922] [EC:2.7.1.153]												2277	VEGFD; vascular endothelial growth factor D [KO:K05449]												207	AKT1; AKT serine/threonine kinase 1 [KO:K04456] [EC:2.7.11.1]												7424	VEGFC; vascular endothelial growth factor C [KO:K05449]
5291	PIK3CB; phosphatidylinositol-4,5-bisphosphate 3-kinase catalytic subunit beta [KO:K00922] [EC:2.7.1.153]												64127	NOD2; nucleotide binding oligomerization domain containing 2 [KO:K10165]												208	AKT2; AKT serine/threonine kinase 2 [KO:K04456] [EC:2.7.11.1]												2277	VEGFD; vascular endothelial growth factor D [KO:K05449]
5295	PIK3R1; phosphoinositide-3-kinase regulatory subunit 1 [KO:K02649]												3383	ICAM1; intercellular adhesion molecule 1 [KO:K06490]												10000	AKT3; AKT serine/threonine kinase 3 [KO:K04456] [EC:2.7.11.1]												64127	NOD2; nucleotide binding oligomerization domain containing 2 [KO:K10165]
5296	PIK3R2; phosphoinositide-3-kinase regulatory subunit 2 [KO:K02649]												6401	SELE; selectin E [KO:K06494]												3659	IRF1; interferon regulatory factor 1 [KO:K09444]												3383	ICAM1; intercellular adhesion molecule 1 [KO:K06490]
8503	PIK3R3; phosphoinositide-3-kinase regulatory subunit 3 [KO:K02649]												7412	VCAM1; vascular cell adhesion molecule 1 [KO:K06527]												3456	IFNB1; interferon beta 1 [KO:K05415]												6401	SELE; selectin E [KO:K06494]
207	AKT1; AKT serine/threonine kinase 1 [KO:K04456] [EC:2.7.11.1]												5743	PTGS2; prostaglandin-endoperoxide synthase 2 [KO:K11987] [EC:1.14.99.1]																									7412	VCAM1; vascular cell adhesion molecule 1 [KO:K06527]
10000	AKT3; AKT serine/threonine kinase 3 [KO:K04456] [EC:2.7.11.1]												7133	TNFRSF1B; TNF receptor superfamily member 1B [KO:K05141]																									5743	PTGS2; prostaglandin-endoperoxide synthase 2 [KO:K11987] [EC:1.14.99.1]
3659	IRF1; interferon regulatory factor 1 [KO:K09444]												7187	TRAF3; TNF receptor associated factor 3 [KO:K03174]																									7133	TNFRSF1B; TNF receptor superfamily member 1B [KO:K05141]
3456	IFNB1; interferon beta 1 [KO:K05415]												5290	PIK3CA; phosphatidylinositol-4,5-bisphosphate 3-kinase catalytic subunit alpha [KO:K00922] [EC:2.7.1.153]																									7187	TRAF3; TNF receptor associated factor 3 [KO:K03174]
													5293	PIK3CD; phosphatidylinositol-4,5-bisphosphate 3-kinase catalytic subunit delta [KO:K00922] [EC:2.7.1.153]																									5290	PIK3CA; phosphatidylinositol-4,5-bisphosphate 3-kinase catalytic subunit alpha [KO:K00922] [EC:2.7.1.153]
													5291	PIK3CB; phosphatidylinositol-4,5-bisphosphate 3-kinase catalytic subunit beta [KO:K00922] [EC:2.7.1.153]																									5293	PIK3CD; phosphatidylinositol-4,5-bisphosphate 3-kinase catalytic subunit delta [KO:K00922] [EC:2.7.1.153]
List of the 13 TNF signaling pathway genes not expressed in the human glomerular discovery dataset													5295	PIK3R1; phosphoinositide-3-kinase regulatory subunit 1 [KO:K02649]																									5291	PIK3CB; phosphatidylinositol-4,5-bisphosphate 3-kinase catalytic subunit beta [KO:K00922] [EC:2.7.1.153]
257397	TAB3; TGF-beta activated kinase 1 (MAP3K7) binding protein 3 [KO:K12793]												8503	PIK3R3; phosphoinositide-3-kinase regulatory subunit 3 [KO:K02649]																									5295	PIK3R1; phosphoinositide-3-kinase regulatory subunit 1 [KO:K02649]
153090	DAB2IP; DAB2 interacting protein [KO:K19901]												207	AKT1; AKT serine/threonine kinase 1 [KO:K04456] [EC:2.7.11.1]																									8503	PIK3R3; phosphoinositide-3-kinase regulatory subunit 3 [KO:K02649]
208	AKT2; AKT serine/threonine kinase 2 [KO:K04456] [EC:2.7.11.1]												208	AKT2; AKT serine/threonine kinase 2 [KO:K04456] [EC:2.7.11.1]																									207	AKT1; AKT serine/threonine kinase 1 [KO:K04456] [EC:2.7.11.1]
2277	VEGFD; vascular endothelial growth factor D [KO:K05449]												10000	AKT3; AKT serine/threonine kinase 3 [KO:K04456] [EC:2.7.11.1]																									208	AKT2; AKT serine/threonine kinase 2 [KO:K04456] [EC:2.7.11.1]
4314	MMP3; matrix metallopeptidase 3 [KO:K01394] [EC:3.4.24.17]												153090	DAB2IP; DAB2 interacting protein [KO:K19901]																									10000	AKT3; AKT serine/threonine kinase 3 [KO:K04456] [EC:2.7.11.1]
6374	CXCL5; C-X-C motif chemokine ligand 5 [KO:K05506]												3659	IRF1; interferon regulatory factor 1 [KO:K09444]																									153090	DAB2IP; DAB2 interacting protein [KO:K19901]
11035	RIPK3; receptor interacting serine/threonine kinase 3 [KO:K08847] [EC:2.7.11.1]																																						3659	IRF1; interferon regulatory factor 1 [KO:K09444]
197259	MLKL; mixed lineage kinase domain like pseudokinase [KO:K08849] [EC:2.7.11.1]
192111	PGAM5; PGAM family member 5, mitochondrial serine/threonine protein phosphatase [KO:K15637] [EC:3.1.3.16]												List of the 4 TNF signaling pathway genes not expressed in the human glomerular validation dataset
468	ATF4; activating transcription factor 4 [KO:K04374]												1437	CSF2; colony stimulating factor 2 [KO:K05427]
84699	CREB3L3; cAMP responsive element binding protein 3 like 3 [KO:K09048]												4049	LTA; lymphotoxin alpha [KO:K05468]
148327	CREB3L4; cAMP responsive element binding protein 3 like 4 [KO:K09048]												5296	PIK3R2; phosphoinositide-3-kinase regulatory subunit 2 [KO:K02649]
8517	IKBKG; inhibitor of nuclear factor kappa B kinase regulatory subunit gamma [KO:K07210]												3456	IFNB1; interferon beta 1 [KO:K05415]
